# Supplementary material for: Interocular Symmetry Analysis of Corneal Elevation Using the Fellow Eye as the Reference Surface and Machine Learning
Source: Healthcare (Basel). 2021 Dec 16;9(12):1738. doi: 10.3390/healthcare9121738 (PMC8702115; doi:10.3390/healthcare9121738)
Supplement: Supplementary file 1 [file healthcare-09-01738-s001.zip]

Archive with 1 entries (1 files):
- healthcare-1512249-supplementary.pdf
